# Supplementary material for: Nutritional Status as a Predictive Biomarker for Immunotherapy Outcomes in Advanced Head and Neck Cancer
Source: Cancers (Basel). 2021 Nov 18;13(22):5772. doi: 10.3390/cancers13225772 (PMC8616447; doi:10.3390/cancers13225772)
Supplement: Supplementary file 1 [file cancers-13-05772-s001.zip]

Archive with 1 entries (1 files):
- Supplementary Materials_Revised.pdf
